# Supplementary material for: Monitoring Protein Dynamics in Protein O-Mannosyltransferase Mutants In Vivo by Tandem Fluorescent Protein Timers
Source: Molecules. 2018 Oct 12;23(10):2622. doi: 10.3390/molecules23102622 (PMC6222916; doi:10.3390/molecules23102622)
Supplement: Supplementary file 1 [file molecules-23-02622-s001.zip]

Archive with 3 entries (3 files):
- Supplemental Figure S1.pdf
- Supplemental Table S1.xlsx
- Supplemental Figure S1.docx
