# Supplementary material for: Monitoring Protein Dynamics in Protein O-Mannosyltransferase Mutants In Vivo by Tandem Fluorescent Protein Timers
Source: Molecules. 2018 Oct 12;23(10):2622. doi: 10.3390/molecules23102622 (PMC6222916; doi:10.3390/molecules23102622)
Supplement: Supplementary file 1 [file molecules-23-02622-s001.zip › Supplemental Table S1.xlsx]

## Sheet: Tabelle1
	Table legend
	Identifiers: Standard Name and Systematic Name of ORFs modified
	pmt1 KO tFT assay data: Raw (log10 mean fluorescence), Delta Scores and p-values
	pmt2 KO tFT assay data: Raw (log10 mean fluorescence), Delta Scores and p-values
	pmt4 KO tFT assay data: Raw (log10 mean fluorescence), Delta Scores and p-values
	Further information: ( A ) classification for entering the secretory pathway (according to Ast T. et al, Cell 2013); ( B ) Localization based on annotation from Uniprot and SGD database (manual curated); ( C ) O-mannosylation status (according to Neubert P. et al, Mol Cell Prot 2016)
																																				( A )	( B )	( C )
	plate	Gene	ORF	UniprotAC	SGD.ID	wt.sfGFP.average___pmt1	wt.mCherry.average___pmt1	pmt1.sfGFP.average___pmt1	pmt1.mCherry.average___pmt1	Diff.WT___pmt1	Diff.MUT___pmt1	dSCORE GFP___pmt1	dSCORE mCh-GFP___pmt1	p.value___pmt1	LOG10_p.value___pmt1	wt.sfGFP.average___pmt2	wt.mCherry.average___pmt2	pmt2.sfGFP.average___pmt2	pmt2.mCherry.average___pmt2	Diff.WT___pmt2	Diff.MUT___pmt2	dSCORE GFP___pmt2	dSCORE mCh-GFP___pmt2	p.value___pmt2	LOG10_p.value___pmt2	wt.sfGFP.average___pmt4	wt.mCherry.average___pmt4	pmt4.sfGFP.average___pmt4	pmt4.mCherry.average___pmt4	Diff.WT___pmt4	Diff.MUT___pmt4	dSCORE GFP___pmt4	dSCORE mCh-GFP___pmt4	p.value___pmt4	LOG10_p.value___pmt4	Secretome?	Localization (DB annotations)	O.Man?	No. O-Man	Pos. O-Man
1	p01	Cne1	YAL058W	P27825	S000000054	-6.04285	-6.90917	-5.62711	-6.64546	-0.866325	-1.01834	-0.415733	0.152019	0.790805	0.101931	-5.89523	-6.68851	-5.31689	-5.75891	-0.793283	-0.442025	-0.578339	-0.351258	0.093419	1.02956	-6.04285	-6.90917	-5.73577	-6.00988	-0.866325	-0.274115	-0.307078	-0.59221	0.321411	0.492939	YES	ER	YES	4	449;456;457;464
2	p01	Coy1	YKL179C	P34237	S000001662	-4.0647	-5.86021	-4.01422	-5.99677	-1.79551	-1.98255	-0.0504803	0.187038	0.551635	0.258348	-3.9136	-5.87556	-3.96824	-5.20293	-1.96196	-1.23468	0.0546408	-0.727272	0.00103158	2.9865	-4.0647	-5.86021	-4.19489	-5.23411	-1.79551	-1.03923	0.130184	-0.756284	0.0435348	1.36116	YES	Golgi	YES	NA
3	p01	Cps1	YJL172W	P27614	S000003708	-1.83941	-2.08559	-1.79316	-2.06389	-0.246188	-0.270725	-0.0462464	0.0245374	0.604354	0.218709	-1.60927	-1.9661	-1.50677	-1.76453	-0.356823	-0.257762	-0.102507	-0.0990612	0.259793	0.585373	-1.83941	-2.08559	-1.8763	-2.09464	-0.246188	-0.218344	0.0368932	-0.0278435	0.557884	0.253456	YES	vacuole	YES	4	76;79;391;392
4	p01	Cue4	YML101C	Q04201	S000004568	-3.7827	-3.8509	-3.45501	-3.53717	-0.0682003	-0.0821618	-0.327691	0.0139616	0.910692	0.0406285	-3.84844	-3.68663	-3.69537	-3.54385	0.161812	0.151521	-0.153076	0.0102908	0.875843	0.0575739	-3.7827	-3.8509	-3.74344	-3.62066	-0.0682003	0.122789	-0.0392524	-0.19099	0.160655	0.794105	YES	ER	YES	1	84
5	p01	Elo2	YCR034W	P25358	S000000630	-1.63838	-1.3159	-1.60275	-1.38382	0.322482	0.218929	-0.0356357	0.103553	0.00395267	2.40311	-1.70267	-1.564	-1.87213	-1.72562	0.138667	0.146512	0.169459	-0.00784515	0.888183	0.0514977	-1.63838	-1.3159	-1.45981	-1.21737	0.322482	0.242437	-0.178573	0.0800453	0.0127368	1.89494	YES	ER	YES	2	334;338
6	p01	Emc1	YCL045C	P25574	S000000550	-2.35694	-2.22878	-2.19057	-2.13561	0.12816	0.0549589	-0.166376	0.0732008	0.0392424	1.40624	-2.39059	-2.2612	-2.29831	-2.19361	0.129386	0.104698	-0.0922762	0.0246887	0.497192	0.303476	-2.35694	-2.22878	-2.2458	-2.08926	0.12816	0.156536	-0.111141	-0.0283764	0.347882	0.458568	YES	ER	YES	1	134
7	p01	Emp47	YFL048C	P43555	S000001846	-2.38966	-2.09426	-2.29048	-1.97462	0.295403	0.315862	-0.0991843	-0.0204594	0.71196	0.147545	-2.2697	-2.03475	-2.26625	-2.06645	0.234952	0.199798	-0.00344905	0.0351545	0.751585	0.124022	-2.38966	-2.09426	-2.39293	-2.05263	0.295403	0.3403	0.00326534	-0.0448969	0.42808	0.368475	YES	ER, Golgi, vacuole	YES	8	281;290;300;325;342;360;361;362
8	p01	Eno1	YGR254W	P00924	S000003486	4.41728	4.75838	4.47169	4.80053	0.3411	0.328832	-0.0544168	0.0122685	0.407993	0.389347	4.28907	4.34427	4.37993	4.3805	0.0552055	0.000570103	-0.0908575	0.0546354	0.00283991	2.5467	4.41728	4.75838	4.38187	4.68305	0.3411	0.301184	0.0354067	0.0399165	0.0275504	1.55987		plasma membrane, vacuole	YES	1	196
9	p01	Eno2	YHR174W	P00925	S000001217	4.3495	4.74843	4.48321	4.8056	0.398928	0.322392	-0.13371	0.0765362	7.69475e-05	4.11381	4.35618	4.62201	4.22971	4.46936	0.265836	0.239658	0.12647	0.0261777	0.0784617	1.10534	4.3495	4.74843	4.45081	4.77288	0.398928	0.322076	-0.101307	0.076852	7.51701e-05	4.12395		plasma membrane, vacuole	YES	1	196
10	p01	Erp1	YAR002C-A	Q05359	S000002129	-1.93236	-1.56328	-1.95998	-1.51363	0.369085	0.446344	0.0276146	-0.0772593	0.0264157	1.57814	-1.75922	-1.57485	-1.67929	-1.37559	0.184365	0.303698	-0.0799267	-0.119333	0.0228798	1.64055	-1.93236	-1.56328	-1.73247	-1.32801	0.369085	0.404456	-0.199898	-0.0353712	0.228849	0.64045	YES	Golgi	YES	1	144
11	p01	Erp3	YDL018C	Q12403	S000002176	-2.69098	-2.75506	-2.55533	-2.72314	-0.0640776	-0.167808	-0.135646	0.10373	0.336404	0.473139	-2.77035	-2.844	-2.79748	-2.83975	-0.0736496	-0.0422642	0.0271304	-0.0313853	0.716848	0.144573	-2.69098	-2.75506	-2.78239	-2.941	-0.0640776	-0.158613	0.0914048	0.0945351	0.377802	0.422736	YES	NA	YES	2	145;155
12	p01	Erv25	YML012W	P54837	S000004473	-1.56387	-1.11375	-1.60687	-1.09397	0.450121	0.512907	0.0430044	-0.0627863	0.104524	0.980785	-1.64669	-1.39341	-1.756	-1.35308	0.253281	0.40292	0.109311	-0.149639	6.91999e-05	4.15989	-1.56387	-1.11375	-1.56522	-0.987169	0.450121	0.578053	0.00135103	-0.127932	0.00803621	2.09495	YES	Golgi	YES	2	41;55
13	p01	Fet5	YFL041W	P43561	S000001853	-3.13709	-2.94306	-3.11212	-2.96878	0.194029	0.143341	-0.0249764	0.0506882	0.419551	0.377215	-3.00118	-2.83076	-2.93659	-2.81501	0.170424	0.121577	-0.0645929	0.0488465	0.346308	0.460537	-3.13709	-2.94306	-2.99473	-2.86141	0.194029	0.133322	-0.142361	0.0607063	0.339424	0.469257	YES	vacuole	YES	7	161;163;26;31;374;376;377
14	p01	Flc2	YAL053W	P39719	S000000049	-3.10325	-2.69072	-2.63019	-2.17482	0.412534	0.455367	-0.473063	-0.042833	0.237628	0.624102	-2.88255	-2.53157	-2.23859	-1.9808	0.350972	0.257783	-0.643958	0.0931888	0.371225	0.430362	-3.10325	-2.69072	-2.99087	-2.55207	0.412534	0.438798	-0.112386	-0.026264	0.451965	0.344896	YES	ER	YES	NA
15	p01	Gda1	YEL042W	P32621	S000000768	-3.48472	-2.57303	-3.24024	-2.40081	0.911684	0.839428	-0.244479	0.0722561	0.241406	0.617251	-3.17151	-2.56396	-2.98675	-2.54265	0.607549	0.444104	-0.184759	0.163445	0.0115416	1.93773	-3.48472	-2.57303	-3.38635	-2.54431	0.911684	0.842042	-0.0983647	0.0696428	0.256933	0.59018	YES	Golgi	YES	3	250;342;68
16	p01	Hoc1	YJR075W	P47124	S000003836	-3.58792	-3.3053	-3.45702	-3.27272	0.282624	0.1843	-0.130901	0.0983243	0.160741	0.793873	-3.73588	-3.48291	-3.70193	-3.47502	0.252977	0.226915	-0.0339493	0.0260618	0.75013	0.124863	-3.58792	-3.3053	-3.49726	-3.21946	0.282624	0.277795	-0.09066	0.00482861	0.93993	0.0269043	YES	Golgi	YES	2	121;64
17	p01	Ina1	YLR413W	Q06689	S000004405	-2.69081	-2.11825	-2.87233	-2.25674	0.572557	0.615585	0.18152	-0.043028	0.296641	0.527768	-2.74466	-2.55374	-3.15785	-2.77379	0.190915	0.384062	0.413188	-0.193147	0.0013518	2.86909	-2.69081	-2.11825	-2.48031	-2.00268	0.572557	0.477628	-0.210498	0.0949291	0.0452021	1.34484	YES	plasma membrane	YES	4	36;212;213;245
18	p01	Irc22	YEL001C	P40006	S000000727	-2.61178	-2.48403	-2.42761	-2.41869	0.127757	0.00891388	-0.184177	0.118843	0.0680433	1.16721	-2.54511	-2.49633	-2.73311	-2.76594	0.0487802	-0.0328344	0.187992	0.0816146	0.209655	0.678495	-2.61178	-2.48403	-2.48602	-2.38906	0.127757	0.0969569	-0.125763	0.0308001	0.585698	0.232326	YES	ER	YES	1	63
19	p01	Jem1	YJL073W	P40358	S000003609	-3.92204	-3.83576	-3.47352	-3.58262	0.0862721	-0.1091	-0.448519	0.195373	0.0631473	1.19965	-4.05243	-3.93693	-3.83697	-3.50326	0.115501	0.333713	-0.215465	-0.218211	0.00134296	2.87194	-3.92204	-3.83576	-3.87075	-3.77453	0.0862721	0.096219	-0.0512897	-0.00994696	0.911532	0.0402283	YES	ER	YES	1	631
20	p01	Lcb2	YDR062W	P40970	S000002469	-2.26561	-2.31866	-2.1262	-2.263	-0.0530448	-0.136804	-0.139414	0.0837591	0.183839	0.735562	-2.34283	-2.64882	-2.24324	-2.53615	-0.305988	-0.292905	-0.0995854	-0.0130835	0.820555	0.0858921	-2.26561	-2.31866	-2.17193	-2.225	-0.0530448	-0.0530658	-0.0936766	2.09729e-05	0.999712	0.000125026	YES	ER	YES	1	531
21	p01	Mnl2	YLR057W	Q12205	S000004047	-5.82259	-6.93065	-5.38522	-6.29483	-1.10807	-0.909607	-0.437363	-0.198461	0.575998	0.239579	-5.53886	-6.2592	-5.29719	-5.5099	-0.720346	-0.212711	-0.241673	-0.507634	0.149366	0.825747	-5.82259	-6.93065	-5.25808	-5.51922	-1.10807	-0.261136	-0.564505	-0.846932	0.0357245	1.44703	YES	ER	YES	3	678;680;693
22	p01	Mnn11	YJL183W	P46985	S000003719	-3.00498	-2.6736	-3.05482	-2.88344	0.331377	0.171382	0.0498421	0.159996	0.00239665	2.6204	-3.01334	-2.70081	-3.09701	-2.76242	0.312532	0.334585	0.0836709	-0.0220534	0.646227	0.189615	-3.00498	-2.6736	-2.88493	-2.76376	0.331377	0.121175	-0.120051	0.210202	0.000581985	3.23509	YES	Golgi	YES	4	105;410;80;81
23	p01	Mnn9	YPL050C	P39107	S000005971	-2.12534	-1.913	-1.9717	-1.63793	0.212337	0.333761	-0.153641	-0.121424	0.0573457	1.2415	-2.31886	-2.02122	-2.1849	-1.89725	0.297636	0.287643	-0.13396	0.00999351	0.827107	0.0824384	-2.12534	-1.913	-2.16909	-1.99583	0.212337	0.173261	0.0437521	0.0390761	0.478779	0.319865	YES	Golgi	YES	3	59;65;107
24	p01	Mrh1	YDR033W	Q12117	S000002440	1.70657	2.13238	1.69434	2.07103	0.425808	0.37669	0.0122298	0.0491184	0.0074875	2.12566	1.82605	2.04469	1.90188	2.06791	0.21864	0.166039	-0.0758249	0.0526006	0.00720112	2.1426	1.70657	2.13238	1.75997	2.13089	0.425808	0.370919	-0.0533999	0.054889	0.00446821	2.34987	YES	plasma membrane	YES	1	22
25	p01	Npp1	YCR026C	P25353	S000000621	-4.90712	-4.69231	-4.6963	-4.4431	0.214816	0.253206	-0.210821	-0.0383896	0.821112	0.0855974	-5.48806	-4.7599	-5.28267	-4.44481	0.728163	0.837851	-0.205394	-0.109688	0.360256	0.443389	-4.90712	-4.69231	-4.67878	-4.51593	0.214816	0.16285	-0.228341	0.0519662	0.759982	0.119196	YES	NA	YES	4	677;678;686;695
26	p01	Nsp1	YJL041W	P14907	S000003577	-4.3554	-4.10301	-4.24344	-4.08788	0.252395	0.155557	-0.111966	0.0968386	0.73738	0.132309	-4.96346	-5.03929	-6.47022	-5.89148	-0.0758281	0.578746	1.50676	-0.654575	0.336048	0.473598	-4.3554	-4.10301	-4.37387	-4.16159	0.252395	0.212284	0.0184686	0.040111	0.889077	0.0510604		nucleus	YES	11	298;299;304;393;394;399;548;551;554;581;589
27	p01	Nvj1	YHR195W	P38881	S000001238	-3.86488	-4.24672	-3.9382	-4.4553	-0.381838	-0.517106	0.0733135	0.135269	0.42039	0.376348	-3.55124	-3.94421	-3.6441	-3.9557	-0.392962	-0.311601	0.0928585	-0.081361	0.421972	0.374716	-3.86488	-4.24672	-3.66495	-4.01294	-0.381838	-0.347989	-0.199934	-0.0338486	0.835851	0.0778713	YES	ER	YES	2	49;65
28	p01	Och1	YGL038C	P31755	S000003006	-3.60797	-3.1176	-3.13528	-2.78271	0.490376	0.352579	-0.472688	0.137797	0.0639998	1.19382	-3.2256	-2.92636	-3.09008	-2.69555	0.299238	0.394535	-0.135519	-0.0952964	0.197085	0.705347	-3.60797	-3.1176	-3.08319	-2.70358	0.490376	0.379615	-0.52478	0.110761	0.118362	0.926788	YES	Golgi	YES	3	364;383;55
29	p01	Pbn1	YCL052C	P25580	S000000557	-3.93807	-3.94016	-3.77227	-3.94755	-0.00208862	-0.17528	-0.165804	0.173191	0.0680103	1.16743	-3.90195	-4.02019	-3.88398	-4.00586	-0.118246	-0.121882	-0.0179672	0.00363555	0.967562	0.0143213	-3.93807	-3.94016	-3.68505	-3.70461	-0.00208862	-0.0195534	-0.253021	0.0174648	0.830138	0.0808497	YES	ER	YES	3	217;219;307
30	p01	Pep1	YBL017C	P32319	S000000113	-2.75017	-2.57519	-2.50789	-2.5073	0.174982	0.000587745	-0.242279	0.174395	0.00479748	2.31899	-2.5643	-2.53808	-2.59625	-2.59353	0.0262177	0.0027226	0.0319522	0.0234951	0.535696	0.271081	-2.75017	-2.57519	-2.50919	-2.45751	0.174982	0.0516864	-0.240977	0.123296	0.0216957	1.66363	YES	Golgi	YES	4	1269;1277;1352;1353
31	p01	Pma1	YGL008C	P05030	S000002976	2.24877	2.66761	0.797248	1.16505	0.418848	0.367802	1.45152	0.0510463	0.451579	0.345266	2.35458	2.46829	-0.350615	-0.173949	0.113713	0.176665	2.70519	-0.0629521	0.585167	0.23272	2.24877	2.66761	2.16203	2.55983	0.418848	0.397805	0.0867378	0.0210434	0.751311	0.12418	YES	plasma membrane	YES	3	459;558;568
32	p01	Pst2	YDR032C	Q12335	S000002439	0.912222	1.03441	0.858673	0.962788	0.122189	0.104115	0.0535491	0.0180731	0.391319	0.40747	0.888627	1.04096	0.708359	0.847501	0.152331	0.139142	0.180267	0.0131894	0.292914	0.53326	0.912222	1.03441	0.803841	0.88871	0.122189	0.0848696	0.108381	0.0373189	0.105122	0.978307		plasma membrane	YES	NA
33	p01	Rax2	YLR084C	Q12465	S000004074	-4.20142	-4.06083	-3.91504	-3.73942	0.140584	0.175623	-0.286377	-0.0350389	0.761114	0.11855	-4.30966	-4.05984	-4.29769	-3.99869	0.24982	0.299	-0.0119705	-0.0491805	0.621298	0.2067	-4.20142	-4.06083	-3.92389	-3.64592	0.140584	0.277971	-0.277523	-0.137386	0.258638	0.587308	YES	cell wall	YES	1	1114
34	p01	Rcr2	YDR003W	Q03446	S000002410	-3.0892	-2.71926	-2.97834	-2.53308	0.369945	0.44526	-0.110866	-0.0753144	0.369078	0.432882	-3.12122	-2.67004	-3.23297	-2.73815	0.451178	0.49482	0.111745	-0.0436416	0.335849	0.473856	-3.0892	-2.71926	-3.08554	-2.68659	0.369945	0.398946	-0.00366742	-0.0290005	0.721359	0.141849	YES	vacuole	YES	NA
35	p01	Rtn1	YDR233C	Q04947	S000002641	0.130961	0.293727	0.223115	0.352515	0.162766	0.129399	-0.0921545	0.0333669	0.0397241	1.40095	0.339374	0.345519	0.482289	0.462025	0.00614429	-0.0202646	-0.142915	0.0264088	0.180995	0.742334	0.130961	0.293727	0.209567	0.347702	0.162766	0.138134	-0.0786065	0.0246318	0.101534	0.993387	YES	ER, Golgi	YES	1	206
36	p01	Sec12	YNR026C	P11655	S000005309	-5.54574	-6.18433	-5.43937	-5.33874	-0.638591	0.100635	-0.106368	-0.739225	0.0829281	1.0813	-6.78226	-6.49447	-7.01536	-6.21311	0.287797	0.80225	0.233098	-0.514453	0.245387	0.610149	-5.54574	-6.18433	-6.38193	-5.89593	-0.638591	0.485995	0.836189	-1.12459	0.0195218	1.70948	YES	ER, Golgi	YES	15	395;397;398;409;410;417;419;420;423;426;435;436;437;441;448
37	p01	Sec31	YDL195W	P38968	S000002354	-1.01979	-0.873165	-0.887684	-0.800852	0.146627	0.0868326	-0.132107	0.0597939	0.17731	0.751267	-1.02391	-0.974389	-0.944928	-0.92329	0.0495166	0.0216381	-0.0789781	0.0278785	0.489406	0.31033	-1.01979	-0.873165	-0.895044	-0.804642	0.146627	0.0904018	-0.124747	0.0562247	0.200737	0.697372		Golgi	YES	6	814;815;816;822;900;908
38	p01	Sec61	YLR378C	P32915	S000004370	-2.52904	-2.43799	-2.35965	-2.23682	0.0910527	0.122835	-0.169389	-0.0317819	0.53116	0.274775	-4.19939	-4.25658	-3.1852	-2.91762	-0.0571859	0.267572	-1.0142	-0.324758	0.0583548	1.23392	-2.52904	-2.43799	-2.57867	-2.60363	0.0910527	-0.0249523	0.0496336	0.116005	0.0515214	1.28801	YES	ER	YES	1	15
39	p01	Sft2	YBL102W	P38166	S000000198	-3.32852	-3.20618	-3.07804	-2.91363	0.122346	0.164409	-0.25048	-0.0420629	0.627067	0.202686	-3.42582	-3.22566	-3.28326	-3.13206	0.200162	0.151205	-0.142556	0.0489573	0.610543	0.214284	-3.32852	-3.20618	-3.18923	-2.98979	0.122346	0.199441	-0.139291	-0.0770952	0.384411	0.415204	YES	Golgi	YES	4	37;40;41;45
40	p01	Shs1	YDL225W	Q07657	S000002384	-2.30033	-2.20149	-2.21083	-2.17974	0.0988438	0.0310877	-0.0894989	0.0677561	0.22747	0.643075	-2.38092	-2.41492	-2.44774	-2.44426	-0.0340034	0.00348806	0.0668225	-0.0374914	0.0791689	1.10145	-2.30033	-2.20149	-2.20465	-2.14006	0.0988438	0.0645937	-0.0956783	0.03425	0.522163	0.282194		cytosol	YES	1	334
41	p01	Slg1	YOR008C	P54867	S000005534	-3.12333	-2.51142	-2.87827	-2.29484	0.61191	0.583423	-0.245062	0.0284867	0.56681	0.246562	-3.13	-2.40896	-3.06706	-2.37317	0.721037	0.69389	-0.06294	0.027147	0.441145	0.355419	-3.12333	-2.51142	-3.07147	-2.39895	0.61191	0.67252	-0.0518576	-0.06061	0.244846	0.611108	YES	plasma membrane	YES	NA
42	p01	Sln1	YIL147C	P39928	S000001409	-5.68615	-6.09346	-5.62303	-6.06794	-0.407306	-0.444912	-0.0631224	0.0376061	0.928452	0.0322406	-6.26524	-5.61687	-5.75351	-5.46419	0.64837	0.289316	-0.511736	0.359054	0.345827	0.461141	-5.68615	-6.09346	-5.41942	-5.334	-0.407306	0.0854191	-0.266736	-0.492725	0.265866	0.575338	YES	plasma membrane	YES	NA
43	p01	Sly1	YDR189W	P22213	S000002597	-2.40491	-2.22179	-2.42064	-2.36044	0.183115	0.0601978	0.0157304	0.122918	0.0100008	1.99996	-2.13511	-2.17242	-2.04738	-2.03015	-0.0373023	0.0172334	-0.0877315	-0.0545357	0.592512	0.227303	-2.40491	-2.22179	-2.40791	-2.26273	0.183115	0.145177	0.00300644	0.0379379	0.296104	0.528556		ER, Golgi	YES	NA
44	p01	Sop4	YJL192C	P39543	S000003728	-2.15828	-2.13082	-2.03951	-2.04202	0.0274615	-0.0025051	-0.118764	0.0299666	0.434035	0.362475	-2.15382	-2.27826	-2.06421	-2.17213	-0.124445	-0.107922	-0.08961	-0.0165233	0.877721	0.0566437	-2.15828	-2.13082	-2.08074	-2.09337	0.0274615	-0.0126264	-0.0775345	0.0400879	0.305022	0.515668	YES	ER	YES	NA
45	p01	Stt3	YGL022W	P39007	S000002990	-1.70496	-1.59808	-1.66232	-1.55662	0.106881	0.1057	-0.0426412	0.00118167	0.987006	0.00568024	-1.573	-1.55607	-1.54179	-1.54111	0.0169255	0.000683331	-0.0312033	0.0162422	0.646342	0.189538	-1.70496	-1.59808	-1.70389	-1.55031	0.106881	0.153576	-0.00107552	-0.046695	0.527287	0.277953	YES	ER	YES	2	647;699
46	p01	Sur7	YML052W	P54003	S000004516	-1.1492	-0.687685	-1.10488	-0.715961	0.461514	0.388924	-0.0443136	0.0725896	0.039822	1.39988	-1.18801	-0.875583	-1.32885	-1.00985	0.31243	0.319004	0.140837	-0.00657397	0.825109	0.0834885	-1.1492	-0.687685	-1.08453	-0.648863	0.461514	0.435665	-0.0646705	0.0258488	0.387594	0.411623	YES	plasma membrane	YES	2	30;33
47	p01	Swp1	YMR149W	Q02795	S000004757	-2.18124	-2.02795	-2.07946	-1.99076	0.153291	0.0887041	-0.101773	0.0645865	0.144197	0.841044	-2.23937	-1.98834	-2.33526	-2.25889	0.25103	0.0763737	0.0958881	0.174656	0.169366	0.771173	-2.18124	-2.02795	-2.04908	-2.01368	0.153291	0.0353909	-0.132161	0.1179	0.0220951	1.6557	YES	ER	YES	6	28;31;32;74;75;82
48	p01	Tcb3	YML072C	Q03640	S000004537	-1.34845	-1.39696	-1.34094	-1.34903	-0.0485139	-0.00808601	-0.00750524	-0.0404279	0.178389	0.748633	-1.24328	-1.38681	-1.32129	-1.45418	-0.14353	-0.132889	0.0780095	-0.0106407	0.763088	0.117425	-1.34845	-1.39696	-1.3002	-1.34002	-0.0485139	-0.0398171	-0.0482461	-0.00869688	0.754195	0.122516	YES	ER, plasma membrane	YES	NA
49	p01	Tdh2	YJR009C	P00358	S000003769	3.09862	3.4643	3.1439	3.44641	0.365682	0.302519	-0.0452731	0.0631621	0.000748761	3.12566	3.17736	3.29086	3.2808	3.31677	0.113503	0.0359625	-0.103447	0.0775402	0.000344368	3.46298	3.09862	3.4643	2.98567	3.24118	0.365682	0.255508	0.112953	0.110174	3.39023e-05	4.46977		plasma membrane, cell wall	YES	3	139;140;251
50	p01	Tdh3	YGR192C	P00359	S000003424	5.19233	5.54595	5.22344	5.55989	0.353624	0.336451	-0.0311126	0.0171724	0.240424	0.619022	5.16978	5.28153	5.0328	5.14062	0.111747	0.107819	0.136984	0.00392726	0.763085	0.117427	5.19233	5.54595	5.22018	5.55899	0.353624	0.338803	-0.0278543	0.0148212	0.303812	0.517395		plasma membrane, cell wall	YES	9	74;139;140;178;180;182;185;190;251
51	p01	Vnx1	YNL321W	P42839	S000005265	-5.28513	-7.43477	-5.20663	-7.78719	-2.14964	-2.58056	-0.0784982	0.430913	0.489218	0.310497	-5.04938	-6.71906	-4.94137	-6.11913	-1.66968	-1.17775	-0.108005	-0.491928	0.155986	0.806914	-5.28513	-7.43477	-5.05707	-6.44178	-2.14964	-1.38472	-0.228058	-0.764928	0.198791	0.701603	YES	ER, vacuole	YES	2	26;30
52	p01	Vrg4	YGL225W	P40107	S000003193	-1.4075	-0.898348	-1.7355	-0.953072	0.509148	0.782431	0.328007	-0.273284	0.000144374	3.84051	-1.49179	-1.03466	-1.99004	-1.22916	0.457127	0.760877	0.498247	-0.30375	1.80208e-05	4.74423	-1.4075	-0.898348	-1.47991	-1.02909	0.509148	0.450827	0.0724167	0.058321	0.119336	0.923229	YES	Golgi	YES	NA
53	p01	YBL086C	YBL086C	P38177	S000000182	-3.98081	-4.29691	-3.95437	-4.04331	-0.316097	-0.0889453	-0.026444	-0.227152	0.00754342	2.12243	-3.66691	-3.80566	-3.79743	-4.03458	-0.138742	-0.237157	0.130512	0.0984149	0.204493	0.689322	-3.98081	-4.29691	-3.98012	-4.15992	-0.316097	-0.179802	-0.000692623	-0.136295	0.0555454	1.25535		NA	YES	NA
54	p01	YDL121C	YDL121C	Q07541	S000002279	-3.90619	-3.90875	-3.59368	-3.71402	-0.00255555	-0.120337	-0.312512	0.117782	0.21705	0.66344	-4.12494	-3.91044	-4.07858	-3.90646	0.214497	0.172119	-0.0463526	0.0423775	0.530658	0.275185	-3.90619	-3.90875	-3.96116	-3.93428	-0.00255555	0.0268849	0.0549717	-0.0294405	0.742059	0.129561	YES	ER	YES	4	80;82;83;85
55	p01	YMR122W-A	YMR122W-A	Q3E842	S000007524	1.22532	-0.627285	1.65245	-0.20016	-1.8526	-1.85261	-0.427133	7.75103e-06	0.999757	0.000105586	1.47964	-0.523599	1.80177	-0.384665	-2.00324	-2.18644	-0.32213	0.183196	0.00244178	2.61229	1.22532	-0.627285	1.44129	-0.441254	-1.8526	-1.88254	-0.215969	0.0299374	0.265927	0.575238	YES	ER	YES	12	17;19;23;30;31;33;35;36;37;39;40;41
56	p01	YOR097C	YOR097C	Q12274	S000005623	-6.44867	-7.15828	-5.9216	-7.03666	-0.709614	-1.11506	-0.527067	0.405447	0.491867	0.308152	-6.47789	-7.69256	-6.03449	-6.30805	-1.21467	-0.273563	-0.443397	-0.941109	0.120009	0.920785	-6.44867	-7.15828	-5.70167	-6.11477	-0.709614	-0.413101	-0.746997	-0.296513	0.611763	0.213417	YES	NA	YES	1	130
57	p02	Asi3	YNL008C	P53983	S000004953	-4.83556	-5.03378	-4.50819	-4.97244	-0.198227	-0.464248	-0.327369	0.26602	0.109034	0.962439	-4.91191	-5.10078	-4.88571	-4.93954	-0.188869	-0.0538281	-0.0262019	-0.135041	0.198653	0.701905	-4.83556	-5.03378	-4.5816	-4.73287	-0.198227	-0.151273	-0.253961	-0.0469546	0.751198	0.124246	YES	ER	YES	1	20
58	p02	Atg15	YCR068W	P25641	S000000664	-4.56504	-4.34441	-4.5415	-4.42859	0.220626	0.112904	-0.0235393	0.107722	0.372134	0.429301	-4.1644	-4.01764	-4.31355	-4.18579	0.146762	0.127764	0.149152	0.0189986	0.901959	0.044813	-4.56504	-4.34441	-4.61057	-4.29064	0.220626	0.319928	0.0455333	-0.0993015	0.408267	0.389055	YES	vacuole	YES	7	279;471;476;477;478;482;516
59	p02	Atg27	YJL178C	P46989	S000003714	-2.74886	-2.704	-2.73405	-2.64703	0.0448618	0.0870109	-0.0148153	-0.0421491	0.461313	0.336004	-2.64893	-2.37657	-3.36741	-3.11537	0.27236	0.25204	0.718484	0.0203204	0.742036	0.129575	-2.74886	-2.704	-2.87334	-2.67786	0.0448618	0.195481	0.124476	-0.150619	0.0306848	1.51308	YES	Golgi	YES	NA
60	p02	Axl2	YIL140W	P38928	S000001402	-4.12406	-3.78087	-3.93442	-3.5127	0.343189	0.421724	-0.189637	-0.0785356	0.228616	0.640893	-3.79743	-3.53078	-3.79676	-3.46381	0.266652	0.332949	-0.000672574	-0.0662971	0.311342	0.506762	-4.12406	-3.78087	-4.15884	-4.03251	0.343189	0.126334	0.0347867	0.216854	0.0100725	1.99686	YES	plasma membrane	YES	7	453;454;455;477;478;479;480
61	p02	Bni4	YNL233W	P53858	S000005177	-4.52905	-5.12762	-4.51085	-5.21955	-0.598569	-0.708702	-0.018197	0.110133	0.59431	0.225987	-4.55656	-5.68051	-4.7404	-6.01023	-1.12395	-1.26983	0.183845	0.145879	0.813795	0.0894848	-4.52905	-5.12762	-4.51935	-5.23754	-0.598569	-0.718191	-0.00969933	0.119622	0.563803	0.248873		cytosol	YES	2	312;314
62	p02	Cdc1	YDR182W	P40986	S000002590	-4.01519	-3.72337	-4.09513	-3.69979	0.291816	0.395346	0.0799477	-0.103531	0.0524153	1.28054	-3.85449	-3.21635	-4.0043	-3.50164	0.638137	0.502664	0.149814	0.135474	0.04684	1.32938	-4.01519	-3.72337	-3.86242	-3.60548	0.291816	0.256939	-0.152769	0.034877	0.447472	0.349234	YES	ER	YES	1	291
63	p02	Cdc50	YCR094W	P25656	S000000690	-5.09615	-5.08405	-4.96846	-5.02954	0.0121022	-0.0610829	-0.127692	0.0731851	0.668442	0.174936	-5.2959	-5.5633	-5.85523	-6.03954	-0.267403	-0.184316	0.559329	-0.0830865	0.882203	0.0544314	-5.09615	-5.08405	-5.08557	-4.96617	0.0121022	0.119407	-0.010579	-0.107305	0.533789	0.27263	YES	Golgi, Endosomes	YES	1	87
64	p02	Chs7	YHR142W	P38843	S000001184	-4.06534	-3.60182	-3.74236	-3.37505	0.46352	0.367307	-0.322985	0.0962126	0.14818	0.82921	-4.01588	-3.64123	-3.53641	-3.05446	0.374648	0.481957	-0.479467	-0.107309	0.330235	0.481177	-4.06534	-3.60182	-3.83346	-3.39979	0.46352	0.433674	-0.231883	0.0298461	0.6252	0.203981	YES	ER	YES	2	4;11
65	p02	Cpr4	YCR069W	P25334	S000000665	-4.28282	-5.21391	-4.23185	-5.19371	-0.931098	-0.961853	-0.0509617	0.0307547	0.889926	0.0506459	-3.96187	-4.88749	-4.21937	-4.99349	-0.925621	-0.774122	0.2575	-0.151498	0.299233	0.52399	-4.28282	-5.21391	-4.04952	-4.97814	-0.931098	-0.928622	-0.233297	-0.0024768	0.9911	0.00388268	YES	cytosol	YES	2	105;135
66	p02	Emp24	YGL200C	P32803	S000003168	-2.54926	-2.17408	-2.75538	-2.23855	0.375175	0.516831	0.206119	-0.141656	0.0804016	1.09474	-2.22825	-1.73518	-3.12162	-2.42068	0.493069	0.700946	0.89337	-0.207877	0.00076732	3.11502	-2.54926	-2.17408	-2.51049	-1.9703	0.375175	0.540194	-0.0387653	-0.165019	0.0499841	1.30117	YES	ER, Golgi	YES	4	129;131;143;87
67	p02	Emp70	YLR083C	P32802	S000004073	-2.90775	-2.72808	-2.86399	-2.7463	0.179669	0.117682	-0.043763	0.0619863	0.320582	0.494061	-2.69465	-2.23622	-3.06339	-2.61388	0.458431	0.449504	0.368734	0.00892681	0.83559	0.0780066	-2.90775	-2.72808	-2.94636	-2.61635	0.179669	0.330004	0.0386077	-0.150336	0.0392945	1.40567	YES	Endosomes, vacuole	YES	3	31;32;180
68	p02	Fab1	YFR019W	P34756	S000001915	-5.66116	-6.26087	-5.81159	-6.96949	-0.599712	-1.1579	0.150432	0.558187	0.0302418	1.51939	-5.4943	-6.25138	-7.35799	-6.91012	-0.757086	0.447878	1.8637	-1.20496	0.0432865	1.36365	-5.66116	-6.26087	-5.29003	-5.85797	-0.599712	-0.567938	-0.371134	-0.0317739	0.893465	0.0489225		Endosomes, vacuole	YES	NA
69	p02	Fet3	YMR058W	P38993	S000004662	-1.39567	-1.06308	-1.73611	-1.38686	0.332591	0.349252	0.340439	-0.0166612	0.604521	0.218589	-1.04017	-0.551743	-2.11072	-1.55605	0.488424	0.55467	1.07056	-0.0662463	0.194372	0.711365	-1.39567	-1.06308	-1.62978	-1.34232	0.332591	0.287465	0.234111	0.0451255	0.189423	0.722568	YES	NA	YES	7	361;363;369;372;441;554;58
70	p02	Fks1	YLR342W	P38631	S000004334	-2.36447	-2.73188	-2.26867	-2.6115	-0.367408	-0.342831	-0.0957963	-0.0245777	0.566189	0.247039	-2.19186	-2.4623	-1.86083	-1.95022	-0.270443	-0.0893853	-0.331026	-0.181057	0.0161031	1.79309	-2.36447	-2.73188	-2.42888	-2.62653	-0.367408	-0.197648	0.064407	-0.16976	0.0057392	2.24115	YES	plasma membrane	YES	8	1856;1857;1860;1864;1866;1868;1871;1873
71	p02	Gpi12	YMR281W	P23797	S000004894	-5.05132	-5.24031	-4.70758	-4.89932	-0.18899	-0.191746	-0.34374	0.00275512	0.989637	0.00452419	-5.08186	-4.85866	-5.22159	-5.08499	0.223202	0.136604	0.139728	0.0865984	0.624885	0.2042	-5.05132	-5.24031	-4.89649	-5.13001	-0.18899	-0.233516	-0.154824	0.0445253	0.834057	0.0788043	YES	ER	YES	NA
72	p02	Gsc2	YGR032W	P40989	S000003264	-3.61544	-4.20531	-3.00043	-3.57557	-0.589868	-0.575139	-0.61501	-0.0147284	0.918101	0.0371096	-3.62501	-4.21286	-3.05965	-3.58942	-0.587852	-0.529776	-0.565364	-0.0580762	0.444053	0.352565	-3.61544	-4.20531	-3.66235	-4.11799	-0.589868	-0.455642	0.0469113	-0.134226	0.36619	0.436294	YES	plasma membrane	YES	7	1853;1879;1883;1885;1887;1890;1892
73	p02	Gyp5	YPL249C	Q12344	S000006170	-3.86307	-4.06585	-3.83245	-3.90151	-0.202778	-0.0690596	-0.0306253	-0.133719	0.338293	0.470706	-3.75962	-3.70347	-4.12633	-3.9003	0.0561487	0.226028	0.366709	-0.169879	0.174491	0.758227	-3.86307	-4.06585	-3.99692	-3.99568	-0.202778	0.00123486	0.133843	-0.204013	0.163571	0.786295		Golgi, plasma membrane	YES	1	887
74	p02	Hmg2	YLR450W	P12684	S000004442	-3.79636	-3.97795	-3.58317	-3.85026	-0.181595	-0.267092	-0.213185	0.0854973	0.447965	0.348756	-3.8613	-3.88485	-4.43402	-4.5789	-0.0235567	-0.144881	0.572722	0.121324	0.367709	0.434496	-3.79636	-3.97795	-3.72254	-3.88321	-0.181595	-0.160676	-0.073822	-0.0209194	0.849131	0.0710251	YES	ER, nucleus	YES	NA
75	p02	Hxt2	YMR011W	P23585	S000004613	-3.88686	-2.84743	-3.62156	-2.77997	1.03943	0.84159	-0.265298	0.197837	0.00114068	2.94284	-3.65359	-2.58342	-3.45576	-2.58412	1.07016	0.87164	-0.197827	0.198522	0.0245384	1.61015	-3.88686	-2.84743	-3.81161	-2.90254	1.03943	0.909073	-0.0752469	0.130354	0.00867428	2.06177	YES	plasma membrane	YES	2	29;32
76	p02	Lem3	YNL323W	P42838	S000005267	-4.26365	-4.16095	-4.66371	-4.48875	0.102705	0.174964	0.400057	-0.072259	0.500676	0.300444	-4.02198	-3.93421	-5.01181	-4.94438	0.0877672	0.0674321	0.989831	0.0203352	0.868587	0.0611869	-4.26365	-4.16095	-4.29514	-4.17256	0.102705	0.122574	0.031481	-0.0198692	0.850342	0.0704061	YES	ER, plasma membrane	YES	4	204;207;212;281
77	p02	Lip1	YMR298W	Q03579	S000004913	-3.24757	-3.23772	-3.02553	-3.20763	0.00985097	-0.182094	-0.222038	0.191945	0.6305	0.200315	-2.77586	-2.87278	-2.93119	-3.17713	-0.0969275	-0.245945	0.15533	0.149017	0.264832	0.577029	-3.24757	-3.23772	-4.03376	-3.76873	0.00985097	0.265025	0.786187	-0.255174	0.525711	0.279253	YES	ER	YES	2	83;100
78	p02	Mid2	YLR332W	P36027	S000004324	-2.9149	-2.84802	-2.7324	-2.73214	0.0668778	0.000262609	-0.182503	0.0666152	0.104124	0.982448	-2.78489	-2.57836	-3.09972	-2.87465	0.206529	0.225073	0.314831	-0.0185441	0.806504	0.0933933	-2.9149	-2.84802	-2.78777	-2.74686	0.0668778	0.0409117	-0.127133	0.0259661	0.483817	0.315319	YES	plasma membrane	YES	14	180;181;183;184;190;193;197;198;200;202;204;206;209;210
79	p02	Mnn2	YBR015C	P38069	S000000219	-2.84527	-2.56419	-2.99533	-2.82883	0.281076	0.166501	0.15006	0.114575	0.162255	0.789802	-2.72555	-2.1744	-2.90218	-2.47144	0.551147	0.430742	0.176633	0.120405	0.0228143	1.64179	-2.84527	-2.56419	-2.75913	-2.37573	0.281076	0.383395	-0.0861441	-0.102319	0.204682	0.68892	YES	Golgi	YES	7	160;332;52;56;57;58;67
80	p02	Mns1	YJR131W	P32906	S000003892	-4.84319	-4.80521	-4.61762	-4.59079	0.0379792	0.0268344	-0.225566	0.0111448	0.916867	0.0376937	-5.16973	-4.59318	-5.41718	-4.60974	0.576556	0.807442	0.247444	-0.230886	0.419615	0.377149	-4.84319	-4.80521	-5.01381	-4.67803	0.0379792	0.335774	0.170619	-0.297794	0.0270281	1.56818	YES	ER	YES	3	315;480;483
81	p02	Mon1	YGL124C	P53129	S000003092	-6.26917	-8.06883	-8.29265	-9.22646	-1.79965	-0.933811	2.02348	-0.865841	0.597608	0.223584	-6.13396	-8.71082	-7.0635	-7.39478	-2.57686	-0.331279	0.929536	-2.24558	0.166257	0.779221	-6.26917	-8.06883	-5.80066	-6.75399	-1.79965	-0.953332	-0.468515	-0.84632	0.605698	0.217744		Endosomes, vacuole	YES	1	97
82	p02	Mps3	YJL019W	P47069	S000003556	-7.75291	-5.62068	-5.64478	-4.3753	2.13224	1.26948	-2.10813	0.86276	0.48108	0.317783	-4.79613	-4.15568	-5.03115	-4.51078	0.640453	0.520371	0.235021	0.120082	0.835237	0.0781901	-7.75291	-5.62068	-6.93075	-5.13789	2.13224	1.79286	-0.822162	0.339378	0.751501	0.12407	YES	ER, nucleus	YES	12	188;223;229;241;252;254;261;634;640;643;670;674
83	p02	Nis1	YNL078W	P53939	S000005022	-5.18291	-7.11096	-5.17858	-6.81418	-1.92806	-1.6356	-0.00433033	-0.292455	0.424053	0.37258	-4.64897	-5.8819	-5.1831	-6.28751	-1.23293	-1.1044	0.534136	-0.128526	0.823082	0.0845571	-5.18291	-7.11096	-4.99315	-6.1423	-1.92806	-1.14915	-0.189752	-0.778911	0.0624541	1.20444		nucleus	YES	NA
84	p02	Npr1	YNL183C	P22211	S000005127	-4.07305	-4.62336	-3.98224	-4.63365	-0.550309	-0.651416	-0.090813	0.101107	0.199111	0.700906	-3.7552	-4.0939	-4.04922	-4.28693	-0.338706	-0.237714	0.294024	-0.100992	0.218951	0.659653	-4.07305	-4.62336	-4.10926	-4.46563	-0.550309	-0.356379	0.0362063	-0.193929	0.0325151	1.48791		Golgi, plasma membrane	YES	NA
85	p02	Nte1	YML059C	Q04958	S000004524	-4.56752	-4.92167	-4.53505	-4.78529	-0.354154	-0.250233	-0.0324637	-0.103921	0.54724	0.261823	-4.74581	-5.19308	-5.52996	-5.99319	-0.447271	-0.463233	0.784145	0.0159627	0.964799	0.0155633	-4.56752	-4.92167	-4.75048	-4.82016	-0.354154	-0.0696792	0.18296	-0.284475	0.131497	0.881083	YES	ER	YES	6	21;24;25;28;32;33
86	p02	Ole1	YGL055W	P21147	S000003023	-1.0313	-1.13896	-0.919917	-1.08115	-0.107661	-0.161233	-0.111385	0.0535717	0.204295	0.689742	-0.864637	-0.804885	-1.45286	-1.36849	0.0597516	0.084374	0.588224	-0.0246224	0.515882	0.28745	-1.0313	-1.13896	-0.976839	-1.10322	-0.107661	-0.126379	-0.0544635	0.0187176	0.636502	0.1962	YES	ER	YES	1	506
87	p02	Osm1	YJR051W	P21375	S000003812	-6.23042	-6.56599	-5.91584	-6.44045	-0.335576	-0.524604	-0.314572	0.189028	0.667064	0.175832	-6.62549	-7.00116	-6.59043	-6.36213	-0.37567	0.228301	-0.0350519	-0.603971	0.0958971	1.01819	-6.23042	-6.56599	-6.569	-5.95432	-0.335576	0.614685	0.338588	-0.950261	0.0634163	1.1978		ER	YES	1	251
88	p02	Ost1	YJL002C	P41543	S000003539	-1.87845	-1.70098	-2.15517	-2.15831	0.177474	-0.00314079	0.276719	0.180615	0.0479926	1.31883	-1.68122	-1.33547	-2.28102	-1.98779	0.345752	0.293233	0.599806	0.0525187	0.268351	0.571297	-1.87845	-1.70098	-2.0889	-1.86954	0.177474	0.219366	0.210453	-0.0418927	0.586473	0.231752	YES	ER	YES	7	30;54;60;64;72;76;79
89	p02	Pmt3	YOR321W	P47190	S000005848	-6.21868	-6.93867	-6.89056	-7.13785	-0.719998	-0.247288	0.671883	-0.47271	0.425705	0.370892	-6.54239	-8.47604	-9.87702	-8.6306	-1.93365	1.24641	3.33463	-3.18006	0.0827231	1.08237	-6.21868	-6.93867	-6.42971	-6.23427	-0.719998	0.195439	0.211033	-0.915437	0.149109	0.826497	YES	NA	YES	1	431
90	p02	Pom152	YMR129W	P39685	S000004736	-4.28677	-4.32601	-4.42252	-4.50886	-0.0392444	-0.0863378	0.135756	0.0470934	0.724556	0.139928	-4.13357	-4.13083	-4.35947	-4.25751	0.00274075	0.101959	0.225901	-0.0992182	0.555355	0.255429	-4.28677	-4.32601	-4.20013	-4.29996	-0.0392444	-0.0998306	-0.086637	0.0605862	0.651474	0.186103	YES	ER	YES	12	233;329;384;610;616;700;739;740;823;841;843;856
91	p02	Prm5	YIL117C	P40476	S000001379	-3.91721	-3.71177	-3.95131	-3.56517	0.205442	0.386146	0.034104	-0.180704	0.192114	0.716442	-3.6967	-3.52277	-3.80753	-3.17552	0.173934	0.632011	0.110832	-0.458077	0.00329297	2.48241	-3.91721	-3.71177	-3.86069	-3.4456	0.205442	0.415085	-0.056523	-0.209643	0.139128	0.856584	YES	NA	YES	24	149;159;168;176;184;187;189;193;197;199;279;282;288;297;302;304;305;46;47;48;49;50;54;59
92	p02	Ptc7	YHR076W	P38797	S000001118	-5.89894	-6.59859	-5.71467	-6.61505	-0.69965	-0.900381	-0.184271	0.200732	0.119213	0.923675	-6.901	-6.81843	-5.77411	-6.19863	0.0825674	-0.424522	-1.12689	0.507089	0.129439	0.887936	-5.89894	-6.59859	-6.03301	-6.39982	-0.69965	-0.366814	0.134067	-0.332835	0.0236459	1.62624		ER	YES	4	63;122;173;174
93	p02	Ptk2	YJR059W	P47116	S000003820	-2.71983	-2.85474	-2.70495	-2.84575	-0.134914	-0.140801	-0.0148828	0.00588696	0.882192	0.0544368	-2.54092	-2.58481	-2.64598	-2.64701	-0.0438884	-0.00102754	0.105065	-0.0428609	0.397357	0.400819	-2.71983	-2.85474	-2.69576	-2.82971	-0.134914	-0.133954	-0.0240692	-0.000959345	0.980715	0.00845714		plasma membrane	YES	1	737
94	p02	Ptm1	YKL039W	P32857	S000001522	-1.88647	-1.83776	-2.05775	-2.14741	0.0487134	-0.0896657	0.171278	0.138379	0.0107454	1.96878	-1.52097	-1.36848	-2.04548	-1.86978	0.152486	0.175699	0.524513	-0.0232131	0.644276	0.190928	-1.88647	-1.83776	-1.83419	-1.85739	0.0487134	-0.0232001	-0.0522783	0.0719134	0.10687	0.971145	YES	cytosol	YES	2	141;159
95	p02	Rsp5	YER125W	P39940	S000000927	-3.3463	-3.10351	-2.50007	-2.32084	0.242799	0.179229	-0.846233	0.0635691	0.834049	0.0788085	-3.33244	-3.42218	-4.91818	-4.58767	-0.0897387	0.330511	1.58573	-0.42025	0.275293	0.560204	-3.3463	-3.10351	-3.13258	-3.05981	0.242799	0.0727705	-0.213727	0.170028	0.538435	0.268867		Golgi, Endosomes, plasma membrane	YES	1	191
96	p02	Slp1	YOR154W	Q12232	S000005680	-5.35457	-5.74032	-6.34894	-6.24272	-0.385753	0.106212	0.994371	-0.491965	0.213649	0.6703	-5.67153	-5.63791	-6.58118	-6.67217	0.0336174	-0.0909912	0.909654	0.124609	0.730166	0.136578	-5.35457	-5.74032	-5.50959	-5.30756	-0.385753	0.20203	0.155022	-0.587783	0.147619	0.830858	YES	ER	YES	21	104;105;107;110;131;38;39;42;43;45;46;47;54;55;58;59;61;64;71;93;97
97	p02	Src1	YML034W	Q03707	S000004497	-5.11584	-5.18599	-5.32247	-5.44309	-0.0701413	-0.120624	0.206626	0.0504828	0.748833	0.125615	-5.09585	-5.56413	-5.70979	-5.82157	-0.468274	-0.111777	0.61394	-0.356497	0.164177	0.784687	-5.11584	-5.18599	-5.02687	-5.10138	-0.0701413	-0.0745088	-0.0889713	0.00436747	0.977801	0.0097496	YES	ER	YES	5	631;642;644;652;658
98	p02	Ssp120	YLR250W	P39931	S000004240	-2.33028	-2.07558	-2.3826	-1.98715	0.254699	0.395457	0.0523247	-0.140757	0.270072	0.56852	-2.08269	-1.77256	-2.3433	-1.94325	0.310137	0.400048	0.260605	-0.0899114	0.119209	0.923693	-2.33028	-2.07558	-2.40523	-2.27314	0.254699	0.132089	0.0749503	0.122611	0.330697	0.480569	YES	NA	YES	3	209;212;218
99	p02	Ste13	YOR219C	P33894	S000005745	-5.33114	-5.51634	-5.25511	-5.59722	-0.185204	-0.342115	-0.0760293	0.156911	0.635468	0.196906	-5.1918	-5.16155	-4.77944	-4.91704	0.0302531	-0.137596	-0.412361	0.167849	0.660486	0.180136	-5.33114	-5.51634	-5.1393	-5.27037	-0.185204	-0.131064	-0.191833	-0.05414	0.868932	0.061014	YES	Golgi	YES	1	77
100	p02	Sur1	YPL057C	P33300	S000005978	-3.05439	-3.00761	-2.80816	-2.85536	0.0467792	-0.0472032	-0.246231	0.0939824	0.189544	0.722291	-2.89462	-2.60337	-2.49461	-2.42635	0.291255	0.0682648	-0.40001	0.22299	0.0158446	1.80012	-3.05439	-3.00761	-3.00105	-2.93366	0.0467792	0.0673905	-0.0533431	-0.0206113	0.756625	0.121119	YES	vacuole	YES	NA
101	p02	Tdh1	YJL052W	P00360	S000003588	4.42259	4.50007	4.40346	4.47714	0.0774786	0.0736823	0.019135	0.00379623	0.789528	0.102632	4.42194	4.51616	4.13833	4.24377	0.0942268	0.105437	0.283604	-0.0112106	0.483091	0.315971	4.42259	4.50007	4.33305	4.36777	0.0774786	0.0347195	0.089546	0.042759	0.0199707	1.69961		plasma membrane, cell wall	YES	NA
102	p02	Ted1	YIL039W	P40533	S000001301	-5.12381	-4.78269	-4.8582	-5.11562	0.34112	-0.25742	-0.265606	0.59854	0.00756517	2.12118	-4.6491	-4.62275	-5.03516	-5.0181	0.0263515	0.0170635	0.38606	0.00928797	0.959279	0.018055	-5.12381	-4.78269	-5.0201	-5.16586	0.34112	-0.145761	-0.103711	0.486882	0.0183546	1.73625	YES	ER	YES	2	97;162
103	p02	Tgl4	YKR089C	P36165	S000001797	-4.29251	-4.67877	-4.126	-4.80966	-0.386267	-0.683664	-0.166507	0.297397	0.0142398	1.8465	-4.41152	-5.26543	-5.08118	-5.7271	-0.853907	-0.645918	0.669661	-0.207989	0.601401	0.220836	-4.29251	-4.67877	-4.25754	-4.61209	-0.386267	-0.354555	-0.034969	-0.0317118	0.728276	0.137704	YES	NA	YES	NA
104	p02	Tmn3	YER113C	P40071	S000000915	-5.11373	-5.0056	-5.03645	-4.99054	0.10813	0.0459079	-0.0772857	0.0622222	0.78553	0.104837	-5.28897	-4.93618	-5.55215	-5.47005	0.352791	0.0821007	0.263184	0.27069	0.254884	0.593658	-5.11373	-5.0056	-5.17363	-5.13205	0.10813	0.0415767	0.0598923	0.0665534	0.771109	0.112884	YES	Golgi	YES	1	87
105	p02	Tsc3	YBR058C-A	Q3E790	S000007521	-6.76015	-6.23102	-5.99619	-6.42636	0.529129	-0.43017	-0.763959	0.959299	0.0205728	1.68671	-6.6745	-6.20287	-5.1246	-5.74873	0.47163	-0.624125	-1.54989	1.09575	0.00969318	2.01353	-6.76015	-6.23102	-6.1913	-6.31013	0.529129	-0.118837	-0.56885	0.647966	0.0796214	1.09897	YES	ER	YES	2	6;14
106	p02	Vtc1	YER072W	P40046	S000000874	-2.50998	-3.92991	-2.47332	-3.74262	-1.41993	-1.2693	-0.0366603	-0.150634	0.121853	0.914164	-2.2899	-3.63055	-2.55307	-3.67616	-1.34065	-1.12309	0.263169	-0.217558	0.0174144	1.75909	-2.50998	-3.92991	-2.55277	-3.8723	-1.41993	-1.31953	0.0427933	-0.100403	0.275311	0.560177	YES	ER, vacuole	YES	1	19
107	p02	Wsc2	YNL283C	P53832	S000005227	-4.58525	-4.27581	-4.42107	-4.41233	0.309432	0.00873875	-0.16418	0.300693	0.00360909	2.4426	-4.21068	-4.05862	-4.1038	-3.97907	0.152062	0.124725	-0.106883	0.0273371	0.729236	0.137132	-4.58525	-4.27581	-4.32339	-4.28659	0.309432	0.0367974	-0.26186	0.272635	0.00574674	2.24058	YES	NA	YES	16	270;272;275;282;283;286;287;290;294;296;297;298;299;300;301;302
108	p02	Wsc4	YHL028W	P38739	S000001020	-3.82838	-3.5335	-3.92535	-3.86813	0.294885	0.0572136	0.0969663	0.237671	0.00427137	2.36943	-3.52892	-3.24411	-4.36928	-4.06651	0.284814	0.302778	0.840362	-0.0179643	0.797397	0.0983257	-3.82838	-3.5335	-3.80084	-3.40266	0.294885	0.398184	-0.0275385	-0.103299	0.100503	0.99782	YES	ER	YES	7	356;360;361;362;366;368;369
109	p02	YCR061W	YCR061W	P25639	S000000657	-5.09373	-5.63008	-5.2941	-5.37016	-0.53635	-0.0760598	0.200368	-0.46029	0.0430951	1.36557	-5.27578	-5.1516	-5.39726	-5.55944	0.124183	-0.162176	0.121483	0.286359	0.328154	0.483923	-5.09373	-5.63008	-5.48334	-5.3161	-0.53635	0.167245	0.389613	-0.703596	0.00790815	2.10193		NA	YES	4	45;50;51;53
110	p02	YJR015W	YJR015W	P47090	S000003776	-3.28545	-6.2316	-3.51106	-6.1982	-2.94614	-2.68713	0.225607	-0.259009	0.301842	0.520221	-3.44879	-6.18283	-4.79306	-7.27449	-2.73404	-2.48143	1.34427	-0.252609	0.678381	0.168527	-3.28545	-6.2316	-3.45951	-5.91683	-2.94614	-2.45732	0.174059	-0.488826	0.0770446	1.11326	YES	ER	YES	1	153
111	p02	YLR001C	YLR001C	Q07895	S000003991	-4.25094	-4.24731	-3.95747	-4.10754	0.00362636	-0.150067	-0.293468	0.153694	0.181533	0.741044	-4.16696	-4.37067	-4.64793	-4.70222	-0.203708	-0.0542827	0.480972	-0.149425	0.113331	0.945651	-4.25094	-4.24731	-3.98932	-4.03353	0.00362636	-0.0442091	-0.261619	0.0478354	0.654757	0.18392	YES	vacuole	YES	NA
112	p02	YNL058C	YNL058C	P53947	S000005003	-4.16726	-4.14529	-3.97802	-4.05888	0.0219693	-0.0808551	-0.189236	0.102824	0.461748	0.335595	-4.09287	-4.07138	-5.54608	-4.65625	0.0214853	0.889831	1.45321	-0.868346	0.00837035	2.07726	-4.16726	-4.14529	-3.94097	-3.81219	0.0219693	0.128777	-0.226295	-0.106807	0.445419	0.351231	YES	vacuole	YES	4	11;190;195;9
113	p02	Ypf1	YKL100C	P34248	S000001583	-2.46508	-2.60422	-2.59204	-2.84646	-0.139135	-0.254422	0.126962	0.115287	0.190048	0.721136	-2.31018	-2.2589	-3.11487	-3.00272	0.0512829	0.11215	0.804688	-0.0608673	0.351193	0.454454	-2.46508	-2.60422	-2.45938	-2.64311	-0.139135	-0.183731	-0.00570402	0.0445957	0.588427	0.230308	YES	NA	YES	3	16;17;7
114	p03	Alg9	YNL219C	P53868	S000005163	-2.78892	-2.89614	-2.75203	-2.80575	0.0161353	-0.0203043	-0.036891	0.0364396	0.351234	0.454404	-2.57431	-2.5482	-2.53255	-2.53647	0.0261166	-0.0457402	-0.0417677	0.0718568	0.0852028	1.06955	-2.78892	-2.89614	-2.783	-2.76051	0.0161353	0.0586123	-0.005928	-0.042477	0.279687	0.553327	YES	ER	YES	1	466
115	p03	Big1	YHR101C	P38813	S000001143	-5.76907	-5.72798	-5.28811	-5.59547	0.0410899	-0.307354	-0.480956	0.348444	0.109688	0.95984	-5.46328	-5.6384	-5.33628	-5.4389	-0.175111	-0.102622	-0.127003	-0.0724895	0.530535	0.275286	-5.76907	-5.72798	-5.40655	-5.19205	0.0410899	0.214499	-0.362515	-0.173409	0.386414	0.412947	YES	ER	YES	NA
116	p03	Ctr1	YPR124W	P49573	S000006328	-0.94933	-0.920223	-0.891816	-0.838924	0.0291073	0.0528916	-0.0575143	-0.0237843	0.471502	0.326517	-0.854572	-0.806505	-1.00115	-1.0132	0.0480664	-0.0120503	0.146579	0.0601168	0.0251668	1.59917	-0.94933	-0.920223	-0.852796	-0.780127	0.0291073	0.0726697	-0.0965341	-0.0435625	0.209047	0.679755	YES	plasma membrane	YES	4	47;54;55;57
117	p03	Eps1	YIL005W	P40557	S000001267	-4.52424	-5.13652	-4.20795	-4.72985	-0.61228	-0.521908	-0.316297	-0.0903724	0.523498	0.281085	-4.65665	-4.99876	-4.25871	-4.60305	-0.342112	-0.344335	-0.397933	0.0022234	0.984114	0.00695462	-4.52424	-5.13652	-4.12913	-4.83253	-0.61228	-0.7034	-0.39511	0.0911199	0.520192	0.283837	YES	ER	YES	5	117;122;124;132;465
118	p03	Heh2	YDR458C	Q03281	S000002866	-4.51298	-4.78538	-4.32764	-4.92508	-0.272401	-0.59744	-0.185339	0.325038	0.0358533	1.44547	-4.00062	-4.524	-4.23608	-4.64806	-0.523381	-0.411983	0.235452	-0.111398	0.123301	0.909032	-4.51298	-4.78538	-4.51587	-4.81056	-0.272401	-0.294691	0.00288867	0.02229	0.859507	0.0657508	YES	ER	YES	3	407;411;607
119	p03	Ina1	YLR413W	Q06689	S000004405	-3.11569	-2.62586	-3.2817	-2.94916	0.489826	0.332538	0.166009	0.157288	0.0232979	1.63268	-2.86322	-2.4572	-3.31836	-2.87151	0.40602	0.446852	0.45514	-0.0408319	0.570341	0.243866	-3.11569	-2.62586	-3.02003	-2.6093	0.489826	0.410728	-0.0956613	0.0790983	0.179228	0.746593	YES	plasma membrane	YES	4	36;212;213;245
120	p03	Ire1	YHR079C	P32361	S000001121	-6.59931	-6.1216	-5.32003	-4.8	0.477709	0.520034	-1.27927	-0.0423253	0.97743	0.00991421	-7.3011	-6.48575	-7.96761	-5.74634	0.815345	2.22127	0.666514	-1.40593	0.00334414	2.47572	-6.59931	-6.1216	-7.40522	-7.79455	0.477709	-0.389327	0.805912	0.867035	0.567899	0.245729	YES	ER, nucleus	YES	5	44;45;103;105;465
121	p03	Kre6	YPR159W	P32486	S000006363	-4.70699	-4.63605	-4.20626	-3.60952	0.0709445	0.596742	-0.500734	-0.525798	0.0134438	1.87148	-4.44979	-4.62488	-3.97493	-3.48454	-0.175096	0.490393	-0.474859	-0.665489	0.00078871	3.10308	-4.70699	-4.63605	-4.43711	-4.61549	0.0709445	-0.178382	-0.269882	0.249327	0.15183	0.818642	YES	ER, plasma membrane	YES	7	116;117;122;304;477;480;603
122	p03	Lam6	YLR072W	Q08001	S000004062	-5.40722	-6.28467	-5.0439	-6.14782	-0.877446	-1.10392	-0.363321	0.226473	0.347273	0.459329	-5.5454	-7.03934	-5.66265	-6.5513	-1.49394	-0.888652	0.117249	-0.605291	0.0430516	1.36601	-5.40722	-6.28467	-5.34051	-6.17524	-0.877446	-0.834725	-0.0667063	-0.0427213	0.85383	0.0686285	YES	NA	YES	3	591;593;594
123	p03	Mid1	YNL291C	P41821	S000005235	-6.42522	-6.8677	-6.04157	-6.5345	-0.442484	-0.492926	-0.383646	0.0504424	0.891924	0.0496724	-6.71198	-6.81371	-6.1689	-6.23874	-0.101732	-0.0698396	-0.543071	-0.0318927	0.863483	0.0637461	-6.42522	-6.8677	-5.98771	-5.94976	-0.442484	0.0379451	-0.437508	-0.480429	0.225719	0.646432	YES	ER, plasma membrane	YES	NA
124	p03	Mps2	YGL075C	P53159	S000003043	-6.76428	-6.52469	-6.18941	-7.22528	0.239585	-1.03587	-0.574864	1.27545	0.318217	0.497277	-6.19524	-5.75569	-7.45222	-5.37947	0.439558	2.07275	1.25698	-1.63319	0.217381	0.662778	-6.76428	-6.52469	-5.59104	-5.00338	0.239585	0.587651	-1.17324	-0.348066	0.776477	0.109871	YES	ER	YES	2	373;382
125	p03	Mup1	YGR055W	P50276	S000003287	-2.03773	-1.96279	-2.04449	-1.91307	0.0749456	0.131413	0.006752	-0.0564674	0.275974	0.559132	-1.88282	-1.65779	-1.91767	-1.6827	0.225029	0.234971	0.0348468	-0.00994188	0.781936	0.106829	-2.03773	-1.96279	-2.00603	-1.86562	0.0749456	0.140412	-0.031705	-0.065466	0.214113	0.669358	YES	plasma membrane	YES	2	6;9
126	p03	Ncr1	YPL006W	Q12200	S000005927	-4.4681	-4.69316	-4.28291	-4.5357	-0.225056	-0.25279	-0.185192	0.0277337	0.840802	0.0753064	-4.55154	-4.78012	-4.40449	-4.60738	-0.228579	-0.202895	-0.147055	-0.0256836	0.779166	0.10837	-4.4681	-4.69316	-4.33108	-4.60472	-0.225056	-0.273641	-0.137016	0.0485847	0.725896	0.139126	YES	vacuole	YES	NA
127	p03	Opy2	YPR075C	Q06810	S000006279	-6.20746	-6.26116	-5.93188	-6.83784	-0.0537027	-0.905959	-0.275576	0.852256	0.0534502	1.27205	-6.21331	-6.45646	-5.52749	-6.00081	-0.243151	-0.473315	-0.685814	0.230164	0.334073	0.476158	-6.20746	-6.26116	-5.79643	-5.80173	-0.0537027	-0.0052996	-0.41103	-0.0484031	0.89613	0.0476291	YES	plasma membrane, vacuole	YES	NA
128	p03	Pho8	YDR481C	P11491	S000002889	-4.25317	-5.36017	-4.18077	-4.93997	-1.107	-0.759205	-0.0724063	-0.347795	0.0822172	1.08504	-4.33245	-5.12351	-4.13504	-5.00428	-0.791064	-0.869238	-0.197413	0.0781739	0.693188	0.159149	-4.25317	-5.36017	-3.98938	-4.77762	-1.107	-0.788244	-0.263797	-0.318757	0.104636	0.980317	YES	vacuole	YES	3	121;123;181
129	p03	Pho84	YML123C	P25297	S000004592	-6.17137	-6.40111	-5.73057	-5.9312	-0.229734	-0.200635	-0.440802	-0.029099	0.952649	0.0210672	-6.11618	-5.73653	-5.20064	-4.95422	0.379649	0.24642	-0.915545	0.133229	0.556812	0.254291	-6.17137	-6.40111	-5.92279	-5.7737	-0.229734	0.149087	-0.248581	-0.378821	0.451047	0.345778	YES	plasma membrane	YES	2	500;577
130	p03	Pma1	YGL008C	P05030	S000002976	2.19265	2.37877	0.807517	0.866062	0.186128	0.0585452	1.38513	0.127583	0.0103538	1.9849	1.76805	1.86319	-0.480217	-0.467543	0.0951449	0.0126745	2.24826	0.0824704	0.0114447	1.9414	2.19265	2.37877	2.3083	2.3939	0.186128	0.0855994	-0.11565	0.100528	0.0274001	1.56225	YES	plasma membrane	YES	3	459;558;568
131	p03	Ptk2	YJR059W	P47116	S000003820	-3.33889	-3.20888	-3.17765	-3.15519	0.130008	0.0224543	-0.161243	0.107553	0.0889117	1.05104	-3.4991	-3.43373	-3.84056	-3.82887	0.065373	0.0116914	0.341462	0.0536817	0.655097	0.183694	-3.33889	-3.20888	-3.28825	-3.19302	0.130008	0.0952307	-0.0506363	0.0347771	0.536309	0.270585		plasma membrane	YES	1	737
132	p03	Rsp5	YER125W	P39940	S000000927	-7.3262	-7.20131	-5.56827	-3.56609	0.124891	2.00218	-1.75792	-1.87729	0.287795	0.540916	-2.98855	-2.78041	-3.41279	-3.26151	0.208145	0.151279	0.424238	0.0568654	0.825411	0.0833296	-7.3262	-7.20131	-3.23208	-3.15586	0.124891	0.0762181	-4.09412	0.0486725	0.97686	0.0101677		Golgi, Endosomes, plasma membrane	YES	1	191
133	p03	Rtn2	YDL204W	Q12443	S000002363	0.0153498	-0.107908	0.0359406	-0.101904	-0.123258	-0.137845	-0.0205908	0.0145866	0.741542	0.129864	-0.0859533	-0.359817	-0.0164942	-0.386391	-0.273863	-0.369897	-0.0694591	0.0960335	0.00361973	2.44132	0.0153498	-0.107908	0.253984	0.238628	-0.123258	-0.0153558	-0.238634	-0.107902	0.043172	1.3648	YES	ER	YES	3	318;362;370
134	p03	Sec61	YLR378C	P32915	S000004370	-3.7654	-3.36246	-4.61534	-4.66172	0.402938	-0.0463799	0.849949	0.449318	0.267898	0.572031	-3.35851	-3.11631	-4.51776	-4.49826	0.2422	0.0194977	1.15925	0.222702	0.0812739	1.09005	-3.7654	-3.36246	-3.19299	-3.03326	0.402938	0.15973	-0.572404	0.243208	0.533224	0.273091	YES	ER	YES	1	15
135	p03	Skg6	YHR149C	P32900	S000001192	-4.87803	-4.38294	-4.75165	-4.56503	0.495085	0.186621	-0.126378	0.308465	0.0911	1.04048	-5.0126	-4.47656	-4.96495	-4.5261	0.536041	0.438851	-0.0476537	0.0971895	0.283199	0.547909	-4.87803	-4.38294	-4.76463	-4.22812	0.495085	0.536518	-0.113394	-0.0414329	0.796177	0.0989905	YES	NA	YES	NA
136	p03	Snf5	YBR289W	P18480	S000000493	-4.9738	-5.11515	-4.48787	-5.0688	-0.141351	-0.580932	-0.485938	0.439581	0.00961814	2.01691	-4.14097	-4.82096	-4.33516	-4.98884	-0.679987	-0.653677	0.19419	-0.0263105	0.821808	0.0852298	-4.9738	-5.11515	-4.39122	-4.67864	-0.141351	-0.287419	-0.582584	0.146068	0.260275	0.584567		nucleus	YES	1	897
137	p03	Tda7	YNL176C	P53882	S000005120	-5.24897	-5.79788	-4.93916	-5.92422	-0.548906	-0.985066	-0.309816	0.43616	0.0162028	1.79041	-5.61408	-5.44999	-5.33083	-5.36372	0.16409	-0.0328902	-0.283244	0.19698	0.371555	0.429976	-5.24897	-5.79788	-4.92734	-5.3329	-0.548906	-0.405568	-0.321636	-0.143338	0.318431	0.496985	YES	vacuole	YES	6	403;407;408;414;417;418
138	p03	Tdh1	YJL052W	P00360	S000003588	4.13206	3.83797	4.17807	3.85293	-0.294097	-0.32514	-0.0460017	0.0310431	0.141063	0.850586	4.20409	3.94379	4.02849	3.74485	-0.260297	-0.283642	0.1756	0.0233448	0.243741	0.613072	4.13206	3.83797	4.17923	3.87265	-0.294097	-0.306582	-0.0471673	0.0124851	0.520923	0.283227		plasma membrane, cell wall	YES	NA
139	p03	Van1	YML115C	P23642	S000004583	-3.76765	-3.44153	-3.6868	-3.36266	0.326119	0.324145	-0.0808473	0.00197397	0.970582	0.0129677	-3.73867	-3.40545	-3.80356	-3.22538	0.333219	0.578179	0.0648899	-0.24496	0.000376728	3.42397	-3.76765	-3.44153	-3.57763	-3.32563	0.326119	0.252001	-0.190026	0.0741185	0.199005	0.701136	YES	Golgi	YES	1	534
140	p03	Vrg4	YGL225W	P40107	S000003193	-1.79176	-1.43227	-1.86041	-1.28662	0.35949	0.573794	0.0686527	-0.214304	1.26677e-05	4.8973	-1.7117	-1.35993	-2.15211	-1.52834	0.35177	0.623777	0.44041	-0.272007	3.96108e-05	4.40219	-1.79176	-1.43227	-1.83073	-1.46264	0.35949	0.368091	0.0389747	-0.00860143	0.620092	0.207544	YES	Golgi	YES	NA
141	p03	Vth1	YIL173W	P40438	S000001435	-6.69802	-6.97338	-5.74409	-6.1834	-0.275354	-0.439313	-0.95393	0.163959	0.604865	0.218342	-7.38194	-6.52551	-7.1351	-6.71684	0.856439	0.418264	-0.246842	0.438175	0.53865	0.268694	-6.69802	-6.97338	-5.86739	-6.25264	-0.275354	-0.385251	-0.830634	0.109897	0.727025	0.13845	YES	Endosomes	YES	NA
142	p03	Vth2	YJL222W	P40890	S000003758	-6.33291	-6.50569	-5.84664	-6.56849	-0.172773	-0.721843	-0.486269	0.54907	0.0784487	1.10541	-6.10667	-6.21852	-6.10853	-5.93287	-0.11185	0.175662	0.00186162	-0.287512	0.280087	0.552708	-6.33291	-6.50569	-6.04577	-6.13986	-0.172773	-0.0940866	-0.287141	-0.0786867	0.771687	0.112559	YES	NA	YES	NA
143	p03	YPR063C	YPR063C	Q12160	S000006267	-3.76953	-5.05584	-3.51926	-4.7675	-1.28631	-1.24824	-0.250268	-0.0380717	0.775966	0.110157	-3.81202	-5.23879	-3.80057	-4.94042	-1.42677	-1.13985	-0.0114555	-0.286917	0.0041528	2.38166	-3.76953	-5.05584	-3.72087	-5.02414	-1.28631	-1.30327	-0.0486593	0.0169647	0.898801	0.0463364	YES	ER	YES	10	117;119;123;125;126;129;130;131;135;137
144	p03	Ysp2	YDR326C	Q06681	S000002734	-6.20443	-6.3542	-5.63966	-6.2576	-0.149774	-0.617946	-0.564776	0.468172	0.156703	0.804923	-5.78588	-6.86907	-5.59682	-6.23506	-1.08319	-0.638246	-0.189068	-0.444943	0.125315	0.901997	-6.20443	-6.3542	-5.75094	-5.75183	-0.149774	-0.000880833	-0.453486	-0.148893	0.625165	0.204006		mitochondria	YES	2	1333;1379
